# Supplementary material for: Ultrasound-Guided Deep Parasternal Intercostal Plane Block in Off-Pump Cardiac Arterial Bypass Surgery: A Retrospective Cohort Single Center Study
Source: J Clin Med. 2025 Jul 4;14(13):4756. doi: 10.3390/jcm14134756 (PMC12250427; doi:10.3390/jcm14134756)
Supplement: Supplementary file 1 [file jcm-14-04756-s001.zip]

Archive with 1 entries (1 files):
- jcm-3683866-supplementary.pdf
